# Supplementary material for: Molecular Characterization of Tissue-Specific Anthocyanin Biosynthesis in Potato Stamens
Source: Plants (Basel). 2025 Oct 24;14(21):3260. doi: 10.3390/plants14213260 (PMC12609380; doi:10.3390/plants14213260)
Supplement: Supplementary file 1 [file plants-14-03260-s001.zip]

Archive with 1 entries (1 files):
- plants-3916418-supplementary.pdf
